# Supplementary material for: A thioether-directed palladium-cleavable linker for targeted bioorthogonal drug decaging
Source: Chem Sci. 2018 Apr 6;9(17):4185–9. doi: 10.1039/c8sc00256h (PMC5941270; doi:10.1039/c8sc00256h)
Supplement: Supplementary file 1 [file SC-009-C8SC00256H-s001.zip]

Archive with 3 entries (2 files):
- SI_revised_to publish.pdf
- __MACOSX/
- __MACOSX/._SI_revised_to publish.pdf
